# Supplementary material for: Selective Passivation of Three-Dimensional Carbon Microelectrodes by Polydopamine Electrodeposition and Local Laser Ablation
Source: Micromachines (Basel). 2022 Feb 26;13(3):371. doi: 10.3390/mi13030371 (PMC8950879; doi:10.3390/mi13030371)
Supplement: Supplementary file 1 [file micromachines-13-00371-s001.zip]

Archive with 1 entries (1 files):
- micromachines-1576227-supplementary.pdf
